# Supplementary material for: A proximity labeling method for protein–protein interactions on cell membrane
Source: Chem Sci. 2022 Apr 30;13(20):6028–38. doi: 10.1039/d1sc06898a (PMC9132088; doi:10.1039/d1sc06898a)
Supplement: SC-013-D1SC06898A-s008 [file SC-013-D1SC06898A-s008.txt]

% Adapted from GlycO -- R. Ranzinger and M. Tiemeyer, CCRC
Hex(3)HexNAc(2)Fuc(0)NeuAc(0) % 892.31728
Hex(3)HexNAc(2)Fuc(1)NeuAc(0) % 1038.375188
Hex(4)HexNAc(2)Fuc(0)NeuAc(0) % 1054.370103
Hex(3)HexNAc(3)Fuc(0)NeuAc(0) % 1095.396652
Hex(4)HexNAc(2)Fuc(1)NeuAc(0) % 1200.428012
Hex(5)HexNAc(2)Fuc(0)NeuAc(0) % 1216.422926
Hex(3)HexNAc(3)Fuc(1)NeuAc(0) % 1241.454561
Hex(4)HexNAc(3)Fuc(0)NeuAc(0) % 1257.449476
Hex(3)HexNAc(4)Fuc(0)NeuAc(0) % 1298.476025
Hex(5)HexNAc(2)Fuc(1)NeuAc(0) % 1362.480835
Hex(6)HexNAc(2)Fuc(0)NeuAc(0) % 1378.47575
Hex(3)HexNAc(3)Fuc(2)NeuAc(0) % 1387.51247
Hex(4)HexNAc(3)Fuc(1)NeuAc(0) % 1403.507384
Hex(5)HexNAc(3)Fuc(0)NeuAc(0) % 1419.502299
Hex(3)HexNAc(4)Fuc(1)NeuAc(0) % 1444.533933
Hex(4)HexNAc(4)Fuc(0)NeuAc(0) % 1460.528848
Hex(3)HexNAc(5)Fuc(0)NeuAc(0) % 1501.555397
Hex(6)HexNAc(2)Fuc(1)NeuAc(0) % 1524.533659
Hex(7)HexNAc(2)Fuc(0)NeuAc(0) % 1540.528573
Hex(4)HexNAc(3)Fuc(0)NeuAc(1) % 1548.544892
Hex(4)HexNAc(3)Fuc(2)NeuAc(0) % 1549.565293
Hex(5)HexNAc(3)Fuc(1)NeuAc(0) % 1565.560208
Hex(6)HexNAc(3)Fuc(0)NeuAc(0) % 1581.555122
Hex(3)HexNAc(4)Fuc(2)NeuAc(0) % 1590.591842
Hex(4)HexNAc(4)Fuc(1)NeuAc(0) % 1606.586757
Hex(5)HexNAc(4)Fuc(0)NeuAc(0) % 1622.581671
Hex(3)HexNAc(5)Fuc(1)NeuAc(0) % 1647.613306
Hex(4)HexNAc(5)Fuc(0)NeuAc(0) % 1663.608221
Hex(7)HexNAc(2)Fuc(1)NeuAc(0) % 1686.586482
Hex(4)HexNAc(3)Fuc(1)NeuAc(1) % 1694.602801
Hex(8)HexNAc(2)Fuc(0)NeuAc(0) % 1702.581397
Hex(3)HexNAc(6)Fuc(0)NeuAc(0) % 1704.63477
Hex(5)HexNAc(3)Fuc(0)NeuAc(1) % 1710.597715
Hex(5)HexNAc(3)Fuc(2)NeuAc(0) % 1711.618117
Hex(6)HexNAc(3)Fuc(1)NeuAc(0) % 1727.613031
Hex(3)HexNAc(4)Fuc(3)NeuAc(0) % 1736.649751
Hex(4)HexNAc(4)Fuc(0)NeuAc(1) % 1751.624265
Hex(4)HexNAc(4)Fuc(2)NeuAc(0) % 1752.644666
Hex(5)HexNAc(4)Fuc(1)NeuAc(0) % 1768.63958
Hex(6)HexNAc(4)Fuc(0)NeuAc(0) % 1784.634495
Hex(3)HexNAc(5)Fuc(2)NeuAc(0) % 1793.671215
Hex(4)HexNAc(5)Fuc(1)NeuAc(0) % 1809.666129
Hex(5)HexNAc(5)Fuc(0)NeuAc(0) % 1825.661044
Hex(4)HexNAc(3)Fuc(2)NeuAc(1) % 1840.66071
Hex(8)HexNAc(2)Fuc(1)NeuAc(0) % 1848.639306
Hex(3)HexNAc(6)Fuc(1)NeuAc(0) % 1850.692678
Hex(5)HexNAc(3)Fuc(1)NeuAc(1) % 1856.655624
Hex(9)HexNAc(2)Fuc(0)NeuAc(0) % 1864.63422
Hex(4)HexNAc(6)Fuc(0)NeuAc(0) % 1866.687593
Hex(6)HexNAc(3)Fuc(0)NeuAc(1) % 1872.650539
Hex(6)HexNAc(3)Fuc(2)NeuAc(0) % 1873.67094
Hex(4)HexNAc(4)Fuc(1)NeuAc(1) % 1897.682173
Hex(4)HexNAc(4)Fuc(3)NeuAc(0) % 1898.702574
Hex(3)HexNAc(7)Fuc(0)NeuAc(0) % 1907.714142
Hex(5)HexNAc(4)Fuc(0)NeuAc(1) % 1913.677088
Hex(5)HexNAc(4)Fuc(2)NeuAc(0) % 1914.697489
Hex(6)HexNAc(4)Fuc(1)NeuAc(0) % 1930.692404
Hex(3)HexNAc(5)Fuc(3)NeuAc(0) % 1939.729124
Hex(7)HexNAc(4)Fuc(0)NeuAc(0) % 1946.687318
Hex(4)HexNAc(5)Fuc(0)NeuAc(1) % 1954.703637
Hex(4)HexNAc(5)Fuc(2)NeuAc(0) % 1955.724038
Hex(5)HexNAc(5)Fuc(1)NeuAc(0) % 1971.718953
Hex(6)HexNAc(5)Fuc(0)NeuAc(0) % 1987.713867
Hex(3)HexNAc(6)Fuc(2)NeuAc(0) % 1996.750587
Hex(5)HexNAc(3)Fuc(2)NeuAc(1) % 2002.713533
Hex(9)HexNAc(2)Fuc(1)NeuAc(0) % 2010.692129
Hex(4)HexNAc(6)Fuc(1)NeuAc(0) % 2012.745502
Hex(6)HexNAc(3)Fuc(1)NeuAc(1) % 2018.708448
Hex(10)HexNAc(2)Fuc(0)NeuAc(0) % 2026.687044
Hex(5)HexNAc(6)Fuc(0)NeuAc(0) % 2028.740417
Hex(4)HexNAc(4)Fuc(2)NeuAc(1) % 2043.740082
Hex(3)HexNAc(7)Fuc(1)NeuAc(0) % 2053.772051
Hex(5)HexNAc(4)Fuc(1)NeuAc(1) % 2059.734997
Hex(5)HexNAc(4)Fuc(3)NeuAc(0) % 2060.755398
Hex(4)HexNAc(7)Fuc(0)NeuAc(0) % 2069.766966
Hex(6)HexNAc(4)Fuc(0)NeuAc(1) % 2075.729911
Hex(6)HexNAc(4)Fuc(2)NeuAc(0) % 2076.750313
Hex(3)HexNAc(5)Fuc(4)NeuAc(0) % 2085.787032
Hex(7)HexNAc(4)Fuc(1)NeuAc(0) % 2092.745227
Hex(4)HexNAc(5)Fuc(1)NeuAc(1) % 2100.761546
Hex(4)HexNAc(5)Fuc(3)NeuAc(0) % 2101.781947
Hex(5)HexNAc(5)Fuc(0)NeuAc(1) % 2116.756461
Hex(5)HexNAc(5)Fuc(2)NeuAc(0) % 2117.776862
Hex(6)HexNAc(5)Fuc(1)NeuAc(0) % 2133.771776
Hex(3)HexNAc(6)Fuc(3)NeuAc(0) % 2142.808496
Hex(7)HexNAc(5)Fuc(0)NeuAc(0) % 2149.766691
Hex(4)HexNAc(6)Fuc(0)NeuAc(1) % 2157.78301
Hex(4)HexNAc(6)Fuc(2)NeuAc(0) % 2158.803411
Hex(6)HexNAc(3)Fuc(2)NeuAc(1) % 2164.766357
Hex(10)HexNAc(2)Fuc(1)NeuAc(0) % 2172.744952
Hex(5)HexNAc(6)Fuc(1)NeuAc(0) % 2174.798325
Hex(11)HexNAc(2)Fuc(0)NeuAc(0) % 2188.739867
Hex(4)HexNAc(4)Fuc(3)NeuAc(1) % 2189.797991
Hex(6)HexNAc(6)Fuc(0)NeuAc(0) % 2190.79324
Hex(3)HexNAc(7)Fuc(2)NeuAc(0) % 2199.82996
Hex(5)HexNAc(4)Fuc(0)NeuAc(2) % 2204.772505
Hex(5)HexNAc(4)Fuc(2)NeuAc(1) % 2205.792906
Hex(4)HexNAc(7)Fuc(1)NeuAc(0) % 2215.824874
Hex(6)HexNAc(4)Fuc(1)NeuAc(1) % 2221.78782
Hex(6)HexNAc(4)Fuc(3)NeuAc(0) % 2222.808221
Hex(5)HexNAc(7)Fuc(0)NeuAc(0) % 2231.819789
Hex(7)HexNAc(4)Fuc(0)NeuAc(1) % 2237.782735
Hex(7)HexNAc(4)Fuc(2)NeuAc(0) % 2238.803136
Hex(4)HexNAc(5)Fuc(2)NeuAc(1) % 2246.819455
Hex(4)HexNAc(5)Fuc(4)NeuAc(0) % 2247.839856
Hex(5)HexNAc(5)Fuc(1)NeuAc(1) % 2262.814369
Hex(5)HexNAc(5)Fuc(3)NeuAc(0) % 2263.83477
Hex(6)HexNAc(5)Fuc(0)NeuAc(1) % 2278.809284
Hex(6)HexNAc(5)Fuc(2)NeuAc(0) % 2279.829685
Hex(3)HexNAc(6)Fuc(4)NeuAc(0) % 2288.866405
Hex(7)HexNAc(5)Fuc(1)NeuAc(0) % 2295.8246
Hex(4)HexNAc(6)Fuc(1)NeuAc(1) % 2303.840918
Hex(4)HexNAc(6)Fuc(3)NeuAc(0) % 2304.86132
Hex(5)HexNAc(6)Fuc(0)NeuAc(1) % 2319.835833
Hex(5)HexNAc(6)Fuc(2)NeuAc(0) % 2320.856234
Hex(11)HexNAc(2)Fuc(1)NeuAc(0) % 2334.797776
Hex(6)HexNAc(6)Fuc(1)NeuAc(0) % 2336.851149
Hex(3)HexNAc(7)Fuc(3)NeuAc(0) % 2345.887869
Hex(12)HexNAc(2)Fuc(0)NeuAc(0) % 2350.79269
Hex(5)HexNAc(4)Fuc(1)NeuAc(2) % 2350.830413
Hex(5)HexNAc(4)Fuc(3)NeuAc(1) % 2351.850814
Hex(7)HexNAc(6)Fuc(0)NeuAc(0) % 2352.846063
Hex(4)HexNAc(7)Fuc(0)NeuAc(1) % 2360.862382
Hex(4)HexNAc(7)Fuc(2)NeuAc(0) % 2361.882783
Hex(6)HexNAc(4)Fuc(0)NeuAc(2) % 2366.825328
Hex(6)HexNAc(4)Fuc(2)NeuAc(1) % 2367.845729
Hex(5)HexNAc(7)Fuc(1)NeuAc(0) % 2377.877698
Hex(7)HexNAc(4)Fuc(1)NeuAc(1) % 2383.840644
Hex(7)HexNAc(4)Fuc(3)NeuAc(0) % 2384.861045
Hex(4)HexNAc(5)Fuc(3)NeuAc(1) % 2392.877364
Hex(6)HexNAc(7)Fuc(0)NeuAc(0) % 2393.872613
Hex(5)HexNAc(5)Fuc(0)NeuAc(2) % 2407.851877
Hex(5)HexNAc(5)Fuc(2)NeuAc(1) % 2408.872278
Hex(5)HexNAc(5)Fuc(4)NeuAc(0) % 2409.892679
Hex(6)HexNAc(5)Fuc(1)NeuAc(1) % 2424.867193
Hex(6)HexNAc(5)Fuc(3)NeuAc(0) % 2425.887594
Hex(3)HexNAc(6)Fuc(5)NeuAc(0) % 2434.924314
Hex(7)HexNAc(5)Fuc(0)NeuAc(1) % 2440.862107
Hex(7)HexNAc(5)Fuc(2)NeuAc(0) % 2441.882508
Hex(4)HexNAc(6)Fuc(2)NeuAc(1) % 2449.898827
Hex(4)HexNAc(6)Fuc(4)NeuAc(0) % 2450.919228
Hex(5)HexNAc(6)Fuc(1)NeuAc(1) % 2465.893742
Hex(5)HexNAc(6)Fuc(3)NeuAc(0) % 2466.914143
Hex(6)HexNAc(6)Fuc(0)NeuAc(1) % 2481.888657
Hex(6)HexNAc(6)Fuc(2)NeuAc(0) % 2482.909058
Hex(3)HexNAc(7)Fuc(4)NeuAc(0) % 2491.945777
Hex(12)HexNAc(2)Fuc(1)NeuAc(0) % 2496.850599
Hex(5)HexNAc(4)Fuc(2)NeuAc(2) % 2496.888322
Hex(7)HexNAc(6)Fuc(1)NeuAc(0) % 2498.903972
Hex(4)HexNAc(7)Fuc(1)NeuAc(1) % 2506.920291
Hex(4)HexNAc(7)Fuc(3)NeuAc(0) % 2507.940692
Hex(6)HexNAc(4)Fuc(1)NeuAc(2) % 2512.883237
Hex(6)HexNAc(4)Fuc(3)NeuAc(1) % 2513.903638
Hex(5)HexNAc(7)Fuc(0)NeuAc(1) % 2522.915206
Hex(5)HexNAc(7)Fuc(2)NeuAc(0) % 2523.935607
Hex(7)HexNAc(4)Fuc(0)NeuAc(2) % 2528.878151
Hex(7)HexNAc(4)Fuc(2)NeuAc(1) % 2529.898552
Hex(4)HexNAc(5)Fuc(4)NeuAc(1) % 2538.935272
Hex(6)HexNAc(7)Fuc(1)NeuAc(0) % 2539.930521
Hex(5)HexNAc(5)Fuc(1)NeuAc(2) % 2553.909786
Hex(5)HexNAc(5)Fuc(3)NeuAc(1) % 2554.930187
Hex(7)HexNAc(7)Fuc(0)NeuAc(0) % 2555.925436
Hex(6)HexNAc(5)Fuc(0)NeuAc(2) % 2569.9047
Hex(6)HexNAc(5)Fuc(2)NeuAc(1) % 2570.925102
Hex(6)HexNAc(5)Fuc(4)NeuAc(0) % 2571.945503
Hex(7)HexNAc(5)Fuc(1)NeuAc(1) % 2586.920016
Hex(7)HexNAc(5)Fuc(3)NeuAc(0) % 2587.940417
Hex(4)HexNAc(6)Fuc(3)NeuAc(1) % 2595.956736
Hex(4)HexNAc(6)Fuc(5)NeuAc(0) % 2596.977137
Hex(5)HexNAc(6)Fuc(0)NeuAc(2) % 2610.93125
Hex(5)HexNAc(6)Fuc(2)NeuAc(1) % 2611.951651
Hex(5)HexNAc(6)Fuc(4)NeuAc(0) % 2612.972052
Hex(6)HexNAc(6)Fuc(1)NeuAc(1) % 2627.946565
Hex(6)HexNAc(6)Fuc(3)NeuAc(0) % 2628.966966
Hex(3)HexNAc(7)Fuc(5)NeuAc(0) % 2638.003686
Hex(5)HexNAc(4)Fuc(3)NeuAc(2) % 2642.946231
Hex(7)HexNAc(6)Fuc(0)NeuAc(1) % 2643.94148
Hex(7)HexNAc(6)Fuc(2)NeuAc(0) % 2644.961881
Hex(4)HexNAc(7)Fuc(2)NeuAc(1) % 2652.9782
Hex(4)HexNAc(7)Fuc(4)NeuAc(0) % 2653.998601
Hex(6)HexNAc(4)Fuc(2)NeuAc(2) % 2658.941146
Hex(5)HexNAc(7)Fuc(1)NeuAc(1) % 2668.973114
Hex(5)HexNAc(7)Fuc(3)NeuAc(0) % 2669.993516
Hex(7)HexNAc(4)Fuc(1)NeuAc(2) % 2674.93606
Hex(7)HexNAc(4)Fuc(3)NeuAc(1) % 2675.956461
Hex(6)HexNAc(7)Fuc(0)NeuAc(1) % 2684.968029
Hex(6)HexNAc(7)Fuc(2)NeuAc(0) % 2685.98843
Hex(5)HexNAc(5)Fuc(2)NeuAc(2) % 2699.967695
Hex(5)HexNAc(5)Fuc(4)NeuAc(1) % 2700.988096
Hex(7)HexNAc(7)Fuc(1)NeuAc(0) % 2701.983345
Hex(6)HexNAc(5)Fuc(1)NeuAc(2) % 2715.962609
Hex(6)HexNAc(5)Fuc(3)NeuAc(1) % 2716.98301
Hex(7)HexNAc(5)Fuc(0)NeuAc(2) % 2731.957524
Hex(7)HexNAc(5)Fuc(2)NeuAc(1) % 2732.977925
Hex(4)HexNAc(6)Fuc(4)NeuAc(1) % 2742.014645
Hex(5)HexNAc(6)Fuc(1)NeuAc(2) % 2756.989158
Hex(5)HexNAc(6)Fuc(3)NeuAc(1) % 2758.009559
Hex(5)HexNAc(6)Fuc(5)NeuAc(0) % 2759.029961
Hex(6)HexNAc(6)Fuc(0)NeuAc(2) % 2772.984073
Hex(6)HexNAc(6)Fuc(2)NeuAc(1) % 2774.004474
Hex(6)HexNAc(6)Fuc(4)NeuAc(0) % 2775.024875
Hex(7)HexNAc(6)Fuc(1)NeuAc(1) % 2789.999389
Hex(7)HexNAc(6)Fuc(3)NeuAc(0) % 2791.01979
Hex(4)HexNAc(7)Fuc(3)NeuAc(1) % 2799.036109
Hex(4)HexNAc(7)Fuc(5)NeuAc(0) % 2800.05651
Hex(6)HexNAc(4)Fuc(3)NeuAc(2) % 2804.999054
Hex(5)HexNAc(7)Fuc(0)NeuAc(2) % 2814.010622
Hex(5)HexNAc(7)Fuc(2)NeuAc(1) % 2815.031023
Hex(5)HexNAc(7)Fuc(4)NeuAc(0) % 2816.051424
Hex(7)HexNAc(4)Fuc(2)NeuAc(2) % 2820.993969
Hex(6)HexNAc(7)Fuc(1)NeuAc(1) % 2831.025938
Hex(6)HexNAc(7)Fuc(3)NeuAc(0) % 2832.046339
Hex(5)HexNAc(5)Fuc(3)NeuAc(2) % 2846.025603
Hex(7)HexNAc(7)Fuc(0)NeuAc(1) % 2847.020852
Hex(7)HexNAc(7)Fuc(2)NeuAc(0) % 2848.041254
Hex(6)HexNAc(5)Fuc(0)NeuAc(3) % 2861.000117
Hex(6)HexNAc(5)Fuc(2)NeuAc(2) % 2862.020518
Hex(6)HexNAc(5)Fuc(4)NeuAc(1) % 2863.040919
Hex(7)HexNAc(5)Fuc(1)NeuAc(2) % 2878.015433
Hex(7)HexNAc(5)Fuc(3)NeuAc(1) % 2879.035834
Hex(4)HexNAc(6)Fuc(5)NeuAc(1) % 2888.072554
Hex(5)HexNAc(6)Fuc(2)NeuAc(2) % 2903.047067
Hex(5)HexNAc(6)Fuc(4)NeuAc(1) % 2904.067468
Hex(6)HexNAc(6)Fuc(1)NeuAc(2) % 2919.041982
Hex(6)HexNAc(6)Fuc(3)NeuAc(1) % 2920.062383
Hex(6)HexNAc(6)Fuc(5)NeuAc(0) % 2921.082784
Hex(7)HexNAc(6)Fuc(0)NeuAc(2) % 2935.036896
Hex(7)HexNAc(6)Fuc(2)NeuAc(1) % 2936.057298
Hex(7)HexNAc(6)Fuc(4)NeuAc(0) % 2937.077699
Hex(4)HexNAc(7)Fuc(4)NeuAc(1) % 2945.094017
Hex(5)HexNAc(7)Fuc(1)NeuAc(2) % 2960.068531
Hex(5)HexNAc(7)Fuc(3)NeuAc(1) % 2961.088932
Hex(5)HexNAc(7)Fuc(5)NeuAc(0) % 2962.109333
Hex(7)HexNAc(4)Fuc(3)NeuAc(2) % 2967.051878
Hex(6)HexNAc(7)Fuc(0)NeuAc(2) % 2976.063446
Hex(6)HexNAc(7)Fuc(2)NeuAc(1) % 2977.083847
Hex(6)HexNAc(7)Fuc(4)NeuAc(0) % 2978.104248
Hex(5)HexNAc(5)Fuc(4)NeuAc(2) % 2992.083512
Hex(7)HexNAc(7)Fuc(1)NeuAc(1) % 2993.078761
Hex(7)HexNAc(7)Fuc(3)NeuAc(0) % 2994.099162
Hex(6)HexNAc(5)Fuc(1)NeuAc(3) % 3007.058026
Hex(6)HexNAc(5)Fuc(3)NeuAc(2) % 3008.078427
Hex(7)HexNAc(5)Fuc(2)NeuAc(2) % 3024.073342
Hex(5)HexNAc(6)Fuc(3)NeuAc(2) % 3049.104976
Hex(5)HexNAc(6)Fuc(5)NeuAc(1) % 3050.125377
Hex(6)HexNAc(6)Fuc(0)NeuAc(3) % 3064.07949
Hex(6)HexNAc(6)Fuc(2)NeuAc(2) % 3065.099891
Hex(6)HexNAc(6)Fuc(4)NeuAc(1) % 3066.120292
Hex(7)HexNAc(6)Fuc(1)NeuAc(2) % 3081.094805
Hex(7)HexNAc(6)Fuc(3)NeuAc(1) % 3082.115206
Hex(7)HexNAc(6)Fuc(5)NeuAc(0) % 3083.135607
Hex(4)HexNAc(7)Fuc(5)NeuAc(1) % 3091.151926
Hex(5)HexNAc(7)Fuc(2)NeuAc(2) % 3106.12644
Hex(5)HexNAc(7)Fuc(4)NeuAc(1) % 3107.146841
Hex(6)HexNAc(7)Fuc(1)NeuAc(2) % 3122.121354
Hex(6)HexNAc(7)Fuc(3)NeuAc(1) % 3123.141755
Hex(6)HexNAc(7)Fuc(5)NeuAc(0) % 3124.162157
Hex(7)HexNAc(7)Fuc(0)NeuAc(2) % 3138.116269
Hex(7)HexNAc(7)Fuc(2)NeuAc(1) % 3139.13667
Hex(7)HexNAc(7)Fuc(4)NeuAc(0) % 3140.157071
Hex(6)HexNAc(5)Fuc(2)NeuAc(3) % 3153.115935
Hex(6)HexNAc(5)Fuc(4)NeuAc(2) % 3154.136336
Hex(7)HexNAc(5)Fuc(3)NeuAc(2) % 3170.13125
Hex(5)HexNAc(6)Fuc(4)NeuAc(2) % 3195.162885
Hex(6)HexNAc(6)Fuc(1)NeuAc(3) % 3210.137398
Hex(6)HexNAc(6)Fuc(3)NeuAc(2) % 3211.157799
Hex(6)HexNAc(6)Fuc(5)NeuAc(1) % 3212.178201
Hex(7)HexNAc(6)Fuc(0)NeuAc(3) % 3226.132313
Hex(7)HexNAc(6)Fuc(2)NeuAc(2) % 3227.152714
Hex(7)HexNAc(6)Fuc(4)NeuAc(1) % 3228.173115
Hex(5)HexNAc(7)Fuc(3)NeuAc(2) % 3252.184349
Hex(5)HexNAc(7)Fuc(5)NeuAc(1) % 3253.20475
Hex(6)HexNAc(7)Fuc(0)NeuAc(3) % 3267.158862
Hex(6)HexNAc(7)Fuc(2)NeuAc(2) % 3268.179263
Hex(6)HexNAc(7)Fuc(4)NeuAc(1) % 3269.199664
Hex(7)HexNAc(7)Fuc(1)NeuAc(2) % 3284.174178
Hex(7)HexNAc(7)Fuc(3)NeuAc(1) % 3285.194579
Hex(7)HexNAc(7)Fuc(5)NeuAc(0) % 3286.21498
Hex(6)HexNAc(5)Fuc(3)NeuAc(3) % 3299.173843
Hex(5)HexNAc(6)Fuc(5)NeuAc(2) % 3341.220794
Hex(6)HexNAc(6)Fuc(2)NeuAc(3) % 3356.195307
Hex(6)HexNAc(6)Fuc(4)NeuAc(2) % 3357.215708
Hex(7)HexNAc(6)Fuc(1)NeuAc(3) % 3372.190222
Hex(7)HexNAc(6)Fuc(3)NeuAc(2) % 3373.210623
Hex(7)HexNAc(6)Fuc(5)NeuAc(1) % 3374.231024
Hex(5)HexNAc(7)Fuc(4)NeuAc(2) % 3398.242257
Hex(6)HexNAc(7)Fuc(1)NeuAc(3) % 3413.216771
Hex(6)HexNAc(7)Fuc(3)NeuAc(2) % 3414.237172
Hex(6)HexNAc(7)Fuc(5)NeuAc(1) % 3415.257573
Hex(7)HexNAc(7)Fuc(0)NeuAc(3) % 3429.211686
Hex(7)HexNAc(7)Fuc(2)NeuAc(2) % 3430.232087
Hex(7)HexNAc(7)Fuc(4)NeuAc(1) % 3431.252488
Hex(6)HexNAc(5)Fuc(4)NeuAc(3) % 3445.231752
Hex(6)HexNAc(6)Fuc(3)NeuAc(3) % 3502.253216
Hex(6)HexNAc(6)Fuc(5)NeuAc(2) % 3503.273617
Hex(7)HexNAc(6)Fuc(0)NeuAc(4) % 3517.22773
Hex(7)HexNAc(6)Fuc(2)NeuAc(3) % 3518.248131
Hex(7)HexNAc(6)Fuc(4)NeuAc(2) % 3519.268532
Hex(5)HexNAc(7)Fuc(5)NeuAc(2) % 3544.300166
Hex(6)HexNAc(7)Fuc(2)NeuAc(3) % 3559.27468
Hex(6)HexNAc(7)Fuc(4)NeuAc(2) % 3560.295081
Hex(7)HexNAc(7)Fuc(1)NeuAc(3) % 3575.269594
Hex(7)HexNAc(7)Fuc(3)NeuAc(2) % 3576.289995
Hex(7)HexNAc(7)Fuc(5)NeuAc(1) % 3577.310397
Hex(6)HexNAc(6)Fuc(4)NeuAc(3) % 3648.311125
Hex(7)HexNAc(6)Fuc(1)NeuAc(4) % 3663.285638
Hex(7)HexNAc(6)Fuc(3)NeuAc(3) % 3664.306039
Hex(7)HexNAc(6)Fuc(5)NeuAc(2) % 3665.326441
Hex(6)HexNAc(7)Fuc(3)NeuAc(3) % 3705.332589
Hex(6)HexNAc(7)Fuc(5)NeuAc(2) % 3706.35299
Hex(7)HexNAc(7)Fuc(0)NeuAc(4) % 3720.307102
Hex(7)HexNAc(7)Fuc(2)NeuAc(3) % 3721.327503
Hex(7)HexNAc(7)Fuc(4)NeuAc(2) % 3722.347904
Hex(6)HexNAc(6)Fuc(5)NeuAc(3) % 3794.369034
Hex(7)HexNAc(6)Fuc(2)NeuAc(4) % 3809.343547
Hex(7)HexNAc(6)Fuc(4)NeuAc(3) % 3810.363948
Hex(6)HexNAc(7)Fuc(4)NeuAc(3) % 3851.390497
Hex(7)HexNAc(7)Fuc(1)NeuAc(4) % 3866.365011
Hex(7)HexNAc(7)Fuc(3)NeuAc(3) % 3867.385412
Hex(7)HexNAc(7)Fuc(5)NeuAc(2) % 3868.405813
Hex(7)HexNAc(6)Fuc(3)NeuAc(4) % 3955.401456
Hex(7)HexNAc(6)Fuc(5)NeuAc(3) % 3956.421857
Hex(6)HexNAc(7)Fuc(5)NeuAc(3) % 3997.448406
Hex(7)HexNAc(7)Fuc(2)NeuAc(4) % 4012.42292
Hex(7)HexNAc(7)Fuc(4)NeuAc(3) % 4013.443321
Hex(7)HexNAc(6)Fuc(4)NeuAc(4) % 4101.459365
Hex(7)HexNAc(7)Fuc(3)NeuAc(4) % 4158.48082799999
Hex(7)HexNAc(7)Fuc(5)NeuAc(3) % 4159.50123
Hex(7)HexNAc(6)Fuc(5)NeuAc(4) % 4247.517274
Hex(7)HexNAc(7)Fuc(4)NeuAc(4) % 4304.538737
Hex(7)HexNAc(7)Fuc(5)NeuAc(4) % 4450.596646
